# Supplementary material for: PARP1 deficiency mitigates amyloid pathology, neurodegeneration, and cognitive decline in a familial Alzheimer’s disease model
Source: Proc Natl Acad Sci U S A. 2026 May 15;123(20):e2525028123. doi: 10.1073/pnas.2525028123 (PMC13187709; doi:10.1073/pnas.2525028123)
Supplement: Supplementary file 3 — Dataset S02 (XLSX) [file pnas.2525028123.sd02.xlsx]

## Sheet: Main Figure p-values
	Main Figure
		Figure number	Summary	p-value	Test
	1	1A (HC vs. MCI)	**	0.0025	one-way ANOVA, Tukey’s post hoc test
	2	1A (HC vs. AD)	****	<0.0001	one-way ANOVA, Tukey’s post hoc test
	3	1B (HC vs. MCI)	**	0.0013	one-way ANOVA, Tukey’s post hoc test
	4	1B (HC vs. AD)	****	<0.0001	one-way ANOVA, Tukey’s post hoc test
	5	1C		<0.001	Pearson correlation
	6	1D (HC vs. MCI)	****	<0.0001	one-way ANOVA, Tukey’s post hoc test
	7	1D (HC vs. AD)	****	<0.0001	one-way ANOVA, Tukey’s post hoc test
	8	1E (HC vs. MCI)	***	0.0001	one-way ANOVA, Tukey’s post hoc test
	9	1E (HC vs. AD)	****	<0.0001	one-way ANOVA, Tukey’s post hoc test
	10	1F		<0.001	Pearson correlation
	11	2B(Untreated vs. oAβ1-40)	ns	0.993	one-way ANOVA, Tukey’s post hoc test
	12	2B(Untreated vs. oAβ1-42)	****	<0.0001	one-way ANOVA, Tukey’s post hoc test
	13	2C(Untreated vs. oAβ1-40)	ns	0.8155	one-way ANOVA, Tukey’s post hoc test
	14	2C(Untreated vs. oAβ1-42)	***	0.0005	one-way ANOVA, Tukey’s post hoc test
	15	2E(Untreated vs. oAβ1-40)	ns	0.9651	one-way ANOVA, Tukey’s post hoc test
	16	2E(Untreated vs. oAβ1-42)	****	<0.0001	one-way ANOVA, Tukey’s post hoc test
	17	2F(DMSO vs. oAβ1-42)	****	<0.0001	one-way ANOVA, Tukey’s post hoc test
	18	2F(DMSO vs. oAβ1-42+ABT)	*	0.0192	one-way ANOVA, Tukey’s post hoc test
	19	2F(DMSO vs. oAβ1-42+AG)	*	0.0443	one-way ANOVA, Tukey’s post hoc test
	20	2F(DMSO vs. oAβ1-42+BMN)	**	0.0061	one-way ANOVA, Tukey’s post hoc test
	21	2G(WT vs. WT+oAβ1-42)	***	0.0001	two-way ANOVA, Tukey’s post hoc test
	22	2G(WT vs. PARP1KO)	ns	0.9096	two-way ANOVA, Tukey’s post hoc test
	23	2G(WT vs. PARP1KO+oAβ1-42)	ns	0.0513	two-way ANOVA, Tukey’s post hoc test
	24	3B	****	<0.0001	unpaired t test
	25	3C (TBS)	**	0.0012	unpaired t test
	26	3C (TBSX)	****	<0.0001	unpaired t test
	27	3C (70% FA)	**	0.01	unpaired t test
	28	3D (TBS)	***	0.0001	unpaired t test
	29	3D (TBSX)	****	<0.0001	unpaired t test
	30	3D (70% FA)	***	0.0004	unpaired t test
	31	3F (5xFAD vs. WT)	****	<0.0001	two-way ANOVA, Tukey’s post hoc test
	32	3F (5xFAD vs. PARP1-/-)	****	<0.0001	two-way ANOVA, Tukey’s post hoc test
	33	3F (5xFAD vs. 5xFAD PARP1-/-)	****	<0.0001	two-way ANOVA, Tukey’s post hoc test
	34	3G (5xFAD vs. WT)	**	0.0092	two-way ANOVA, Tukey’s post hoc test
	35	3G (5xFAD vs. PARP1-/-)	**	0.0079	two-way ANOVA, Tukey’s post hoc test
	36	3G (5xFAD vs. 5xFAD PARP1-/-)	**	0.0064	two-way ANOVA, Tukey’s post hoc test
	37	4B	**	0.0059	unpaired t test
	38	4D	*	0.0126	unpaired t test
	39	4F(5xFAD vs. WT)	***	0.0002	two-way ANOVA, Tukey’s post hoc test
	40	4F(5xFAD vs. Parp1-/-)	****	<0.0001	two-way ANOVA, Tukey’s post hoc test
	41	4F(5xFAD vs. 5xFAD PARP1-/-)	***	0.0001	two-way ANOVA, Tukey’s post hoc test
	42	4H(5xFAD vs. WT)	*	0.0169	two-way ANOVA, Tukey’s post hoc test
	43	4H(5xFAD vs. Parp1-/-)	**	0.004	two-way ANOVA, Tukey’s post hoc test
	44	4H(5xFAD vs. 5xFAD PARP1-/-)	*	0.0174	two-way ANOVA, Tukey’s post hoc test
	45	5B(5xFAD vs. WT)	****	<0.0001	two-way ANOVA, Tukey’s post hoc test
	46	5B(5xFAD vs. Parp1-/-)	****	<0.0001	two-way ANOVA, Tukey’s post hoc test
	47	5B(5xFAD vs. 5xFAD PARP1-/-)	****	<0.0001	two-way ANOVA, Tukey’s post hoc test
	48	5C(5xFAD vs. WT)	****	<0.0001	two-way ANOVA, Tukey’s post hoc test
	49	5C(5xFAD vs. Parp1-/-)	****	<0.0001	two-way ANOVA, Tukey’s post hoc test
	50	5C(5xFAD vs. 5xFAD PARP1-/-)	****	<0.0001	two-way ANOVA, Tukey’s post hoc test
	51	5D(5xFAD vs. WT)	****	<0.0001	two-way ANOVA, Tukey’s post hoc test
	52	5D(5xFAD vs. Parp1-/-)	****	<0.0001	two-way ANOVA, Tukey’s post hoc test
	53	5D(5xFAD vs. 5xFAD PARP1-/-)	****	<0.0001	two-way ANOVA, Tukey’s post hoc test
	54	5E(5xFAD vs. WT)	****	<0.0001	two-way ANOVA, Tukey’s post hoc test
	55	5E(5xFAD vs. Parp1-/-)	****	<0.0001	two-way ANOVA, Tukey’s post hoc test
	56	5E(5xFAD vs. 5xFAD PARP1-/-)	**	0.0072	two-way ANOVA, Tukey’s post hoc test
	57	5F(5xFAD vs. WT)	**	0.0025	two-way ANOVA, Tukey’s post hoc test
	58	5F(5xFAD vs. Parp1-/-)	*	0.0167	two-way ANOVA, Tukey’s post hoc test
	59	5F(5xFAD vs. 5xFAD PARP1-/-)	*	0.0379	two-way ANOVA, Tukey’s post hoc test
	60	5G(5xFAD vs. WT)	***	0.0002	two-way ANOVA, Tukey’s post hoc test
	61	5G(5xFAD vs. Parp1-/-)	***	0.0002	two-way ANOVA, Tukey’s post hoc test
	62	5G(5xFAD vs. 5xFAD PARP1-/-)	***	0.0005	two-way ANOVA, Tukey’s post hoc test
	63	5H(5xFAD vs. WT)	**	0.002	two-way ANOVA, Tukey’s post hoc test
	64	5H(5xFAD vs. Parp1-/-)	**	0.0026	two-way ANOVA, Tukey’s post hoc test
	65	5H(5xFAD vs. 5xFAD PARP1-/-)	**	0.0024	two-way ANOVA, Tukey’s post hoc test
	66	6B(5xFAD vs. WT)	****	<0.0001	two-way ANOVA, Tukey’s post hoc test
	67	6B(5xFAD vs. Parp1-/-)	****	<0.0001	two-way ANOVA, Tukey’s post hoc test
	68	6B(5xFAD vs. 5xFAD PARP1-/-)	****	<0.0001	two-way ANOVA, Tukey’s post hoc test
	69	6C(5xFAD vs. WT)	**	0.0044	two-way ANOVA, Tukey’s post hoc test
	70	6C(5xFAD vs. Parp1-/-)	**	0.0013	two-way ANOVA, Tukey’s post hoc test
	71	6C(5xFAD vs. 5xFAD PARP1-/-)	*	0.0388	two-way ANOVA, Tukey’s post hoc test
	72	6E(5xFAD vs. WT)	*	0.0373	two-way ANOVA, Tukey’s post hoc test
	73	6E(5xFAD vs. Parp1-/-)	*	0.0236	two-way ANOVA, Tukey’s post hoc test
	74	6E(5xFAD vs. 5xFAD PARP1-/-)	ns	0.1219	two-way ANOVA, Tukey’s post hoc test
	75	6F(5xFAD vs. WT)	*	0.0323	two-way ANOVA, Tukey’s post hoc test
	76	6F(5xFAD vs. Parp1-/-)	**	0.0095	two-way ANOVA, Tukey’s post hoc test
	77	6F(5xFAD vs. 5xFAD PARP1-/-)	**	0.0024	two-way ANOVA, Tukey’s post hoc test
	78	7A(5xFAD vs. 5xFAD PARP1-/-)	**	0.0057	unpaired t test
	79	7C(5xFAD vs. WT)	**	0.0043	two-way ANOVA, Tukey’s post hoc test
	80	7C(5xFAD vs. Parp1-/-)	**	0.0019	two-way ANOVA, Tukey’s post hoc test
	81	7C(5xFAD vs. 5xFAD PARP1-/-)	*	0.0454	two-way ANOVA, Tukey’s post hoc test
	82	7D(5xFAD vs. WT)	***	0.0004	two-way ANOVA, Tukey’s post hoc test
	83	7D(5xFAD vs. Parp1-/-)	***	0.0003	two-way ANOVA, Tukey’s post hoc test
	84	7D(5xFAD vs. 5xFAD PARP1-/-)	**	0.0021	two-way ANOVA, Tukey’s post hoc test
	85	7E(5xFAD vs. WT)	****	<0.0001	two-way ANOVA, Tukey’s post hoc test
	86	7E(5xFAD vs. Parp1-/-)	***	0.0001	two-way ANOVA, Tukey’s post hoc test
	87	7E(5xFAD vs. 5xFAD PARP1-/-)	**	0.0068	two-way ANOVA, Tukey’s post hoc test
	88	7F(5xFAD vs. WT)	**	0.0023	two-way ANOVA, Tukey’s post hoc test
	89	7F(5xFAD vs. Parp1-/-)	**	0.0027	two-way ANOVA, Tukey’s post hoc test
	90	7F(5xFAD vs. 5xFAD PARP1-/-)	*	0.012	two-way ANOVA, Tukey’s post hoc test
	91	7G(5xFAD vs. WT)	***	0.0009	two-way ANOVA, Tukey’s post hoc test
	92	7G(5xFAD vs. Parp1-/-)	***	0.0009	two-way ANOVA, Tukey’s post hoc test
	93	7G(5xFAD vs. 5xFAD PARP1-/-)	***	0.001	two-way ANOVA, Tukey’s post hoc test
	94	7H(5xFAD vs. WT)	***	0.0008	two-way ANOVA, Tukey’s post hoc test
	95	7H(5xFAD vs. Parp1-/-)	**	0.002	two-way ANOVA, Tukey’s post hoc test
	96	7H(5xFAD vs. 5xFAD PARP1-/-)	**	0.0011	two-way ANOVA, Tukey’s post hoc test
	97	7I(5xFAD vs. WT)	**	0.0097	two-way ANOVA, Tukey’s post hoc test
	98	7I(5xFAD vs. Parp1-/-)	*	0.0478	two-way ANOVA, Tukey’s post hoc test
	99	7I(5xFAD vs. 5xFAD PARP1-/-)	*	0.0227	two-way ANOVA, Tukey’s post hoc test
	100	7J(5xFAD vs. WT)	**	0.0059	two-way ANOVA, Tukey’s post hoc test
	101	7J(5xFAD vs. Parp1-/-)	**	0.0041	two-way ANOVA, Tukey’s post hoc test
	102	7J(5xFAD vs. 5xFAD PARP1-/-)	***	0.0002	two-way ANOVA, Tukey’s post hoc test
	103	7K(5xFAD vs. WT)	**	0.0026	two-way ANOVA, Tukey’s post hoc test
	104	7K(5xFAD vs. Parp1-/-)	**	0.0012	two-way ANOVA, Tukey’s post hoc test
	105	7K(5xFAD vs. 5xFAD PARP1-/-)	**	0.0072	two-way ANOVA, Tukey’s post hoc test
	106	7L(5xFAD vs. WT)	**	0.0015	two-way ANOVA, Tukey’s post hoc test
	107	7L(5xFAD vs. Parp1-/-)	*	0.0114	two-way ANOVA, Tukey’s post hoc test
	108	7L(5xFAD vs. 5xFAD PARP1-/-)	*	0.0196	two-way ANOVA, Tukey’s post hoc test
	109	8A (5xFAD vs. WT)	**	0.0083	two-way ANOVA, Tukey’s post hoc test
	110	8A (5xFAD vs. PARP1-/-)	*	0.01	two-way ANOVA, Tukey’s post hoc test
	111	8A (5xFAD vs. 5xFAD PARP1-/-)	*	0.0115	two-way ANOVA, Tukey’s post hoc test
	112	8B (5xFAD vs. WT)	ns	0.7244	two-way ANOVA, Tukey’s post hoc test
	113	8B (5xFAD vs. PARP1-/-)	ns	0.9982	two-way ANOVA, Tukey’s post hoc test
	114	8B (5xFAD vs. 5xFAD PARP1-/-)	ns	0.0772	two-way ANOVA, Tukey’s post hoc test
	115	8C (5xFAD vs. WT)	ns	0.0872	two-way ANOVA, Tukey’s post hoc test
	116	8C (5xFAD vs. PARP1-/-)	ns	0.1247	two-way ANOVA, Tukey’s post hoc test
	117	8C (5xFAD vs. 5xFAD PARP1-/-)	ns	0.397	two-way ANOVA, Tukey’s post hoc test
	118	8D (5xFAD vs. WT)	ns	0.1783	two-way ANOVA, Tukey’s post hoc test
	119	8D (5xFAD vs. PARP1-/-)	ns	0.9888	two-way ANOVA, Tukey’s post hoc test
	120	8D (5xFAD vs. 5xFAD PARP1-/-)	ns	0.9982	two-way ANOVA, Tukey’s post hoc test
	121	8E (5xFAD vs. WT)	ns	0.8537	two-way ANOVA, Tukey’s post hoc test
	122	8E (5xFAD vs. PARP1-/-)	ns	0.1167	two-way ANOVA, Tukey’s post hoc test
	123	8E (5xFAD vs. 5xFAD PARP1-/-)	ns	0.2762	two-way ANOVA, Tukey’s post hoc test
	124	8F (5xFAD vs. WT)	ns	0.7908	two-way ANOVA, Tukey’s post hoc test
	125	8F (5xFAD vs. PARP1-/-)	ns	0.7115	two-way ANOVA, Tukey’s post hoc test
	126	8F (5xFAD vs. 5xFAD PARP1-/-)	ns	0.9693	two-way ANOVA, Tukey’s post hoc test

## Sheet: Supplement Figure p-values
		Supplemental Figures
		Figure number	Summary	p-value	Test
	1	S1C(0 VS. 8)	**	0.005	one-way ANOVA, Tukey’s post hoc test
	2	S1C(0 VS. 24)	****	<0.0001	one-way ANOVA, Tukey’s post hoc test
	3	S1C(0 VS. 48)	****	<0.0001	one-way ANOVA, Tukey’s post hoc test
	4	S1D(0 VS. 8)	**	0.006	one-way ANOVA, Tukey’s post hoc test
	5	S1D(0 VS. 24)	***	0.0008	one-way ANOVA, Tukey’s post hoc test
	6	S1D(0 VS. 48)	****	<0.0001	one-way ANOVA, Tukey’s post hoc test
	7	S1F(ABT-888 oAβ1-42 vs. UT)	****	<0.0001	two-way ANOVA, Tukey’s post hoc test
	8	S1F( ABT-888 oAβ1-42 vs. oAβ1-42+)	****	<0.0001	two-way ANOVA, Tukey’s post hoc test
	9	S1F(AG014699 oAβ1-42 vs. UT)	****	<0.0001	two-way ANOVA, Tukey’s post hoc test
	10	S1F( AG014699 oAβ1-42 vs. oAβ1-42+)	****	<0.0001	two-way ANOVA, Tukey’s post hoc test
	11	S1F(BMN673 oAβ1-42 vs. UT)	****	<0.0001	two-way ANOVA, Tukey’s post hoc test
	12	S1F( BMN673 oAβ1-42 vs. oAβ1-42+)	****	<0.0001	two-way ANOVA, Tukey’s post hoc test
	13	S1H(DMSO vs. oAβ1-42)	***	0.0001	one-way ANOVA, Tukey’s post hoc test
	14	S1H(DMSO vs. oAβ1-42+ABT)	*	0.0247	one-way ANOVA, Tukey’s post hoc test
	15	S2D(Wt vs. FAD)	***	0.0002	two-way ANOVA, Tukey’s post hoc test
	16	S2D(Wt vs. PARP-/-)	ns	>0.9999	two-way ANOVA, Tukey’s post hoc test
	17	S2D(Wt vs. FAD PARP-/-)	***	0.0009	two-way ANOVA, Tukey’s post hoc test
	18	S2D(FAD vs. PARP-/-)	***	0.0002	two-way ANOVA, Tukey’s post hoc test
	19	S2D(FAD vs. FAD PARP-/-)	ns	0.1606	two-way ANOVA, Tukey’s post hoc test
	20	S2D(PARP-/- vs. FAD PARP-/-)	***	0.0009	two-way ANOVA, Tukey’s post hoc test
	21	S3A (5xFAD vs. WT)	**	0.0021	two-way ANOVA, Tukey’s post hoc test
	22	S3A (5xFAD vs. PARP1-/-)	***	0.0006	two-way ANOVA, Tukey’s post hoc test
	23	S3A (5xFAD vs. 5xFAD PARP1-/-)	*	0.0229	two-way ANOVA, Tukey’s post hoc test
	24	S3B (5xFAD vs. WT)	****	<0.0001	two-way ANOVA, Tukey’s post hoc test
	25	S3B (5xFAD vs. PARP1-/-)	***	0.0001	two-way ANOVA, Tukey’s post hoc test
	26	S3B (5xFAD vs. 5xFAD PARP1-/-)	*	0.0197	two-way ANOVA, Tukey’s post hoc test
	27	S3D (5xFAD vs. WT)	*	0.0149	two-way ANOVA, Tukey’s post hoc test
	28	S3D (5xFAD vs. PARP1-/-)	**	0.008	two-way ANOVA, Tukey’s post hoc test
	29	S3D (5xFAD vs. 5xFAD PARP1-/-)	*	0.0393	two-way ANOVA, Tukey’s post hoc test
	30	S3E (5xFAD vs. WT)	**	0.0085	two-way ANOVA, Tukey’s post hoc test
	31	S3E (5xFAD vs. PARP1-/-)	**	0.0011	two-way ANOVA, Tukey’s post hoc test
	32	S3E (5xFAD vs. 5xFAD PARP1-/-)	**	0.009	two-way ANOVA, Tukey’s post hoc test
	33	S4A(5xFAD vs. WT)	*	0.0462	two-way ANOVA, Tukey’s post hoc test
	34	S4A(5xFAD vs. Parp1-/-)	ns	0.5259	two-way ANOVA, Tukey’s post hoc test
	35	S4A(5xFAD vs. 5xFAD PARP1-/-)	ns	0.6997	two-way ANOVA, Tukey’s post hoc test
	36	S4B(5xFAD vs. WT)	**	0.0056	two-way ANOVA, Tukey’s post hoc test
	37	S4B(5xFAD vs. Parp1-/-)	*	0.034	two-way ANOVA, Tukey’s post hoc test
	38	S4B(5xFAD vs. 5xFAD PARP1-/-)	ns	0.1121	two-way ANOVA, Tukey’s post hoc test
